# Supplementary material for: ePRINT: exonuclease assisted mapping of protein-RNA interactions
Source: Genome Biol. 2024 May 28;25:140. doi: 10.1186/s13059-024-03271-1 (PMC11134894; doi:10.1186/s13059-024-03271-1)
Supplement: Supplementary file 2 — Additional file 2. Supplementary data file as a single excel worksheet with four tabs labelled: eprint vs FUS gene targets, FUS siRNA vs ctrl siRNA DEG, Unknown kmer enrich FUSeprint, MN vs MNP RBP DEG. [file 13059_2024_3271_MOESM2_ESM.xlsx]

## Sheet: eprint vs FUS gene targets
total_num_genes	num_fus_targets	num_eprint_peak_targets	overlap_fus_eclip_targets	hypergeometric_pval	geneset	-1*log10(p-value)	expected_overlap	fold_enrichment	%_fold_enrich	dataset
8337	965	1725	415	1.07155e-63	DOWN	62.97	199.667	2.07846	107.846	FUS HEK293 eCLIP
8337	965	1932	374	3.37939e-31	UP	30.4712	223.627	1.67243	67.2426	FUS HEK293 eCLIP
8337	965	1066	200	1.04045e-13	DOWN ONLY	12.9828	123.389	1.6209	62.0896	FUS HEK293 eCLIP
8337	965	1273	159	0.144479	UP ONLY	0.840195	147.349	1.07907	7.9074	FUS HEK293 eCLIP
8337	965	3129	605	8.00575e-64	ALL	63.0966	362.179	1.67045	67.0445	FUS HEK293 eCLIP
8337	269	1725	121	7.01879e-20	DOWN	19.1537	55.6585	2.17397	117.397	GSE177328_HEPG2
8337	269	1932	101	5.13039e-08	UP	7.28985	62.3375	1.62021	62.0212	GSE177328_HEPG2
8337	269	1066	51	0.00219842	DOWN ONLY	2.65789	34.3953	1.48276	48.2759	GSE177328_HEPG2
8337	269	1273	31	0.969424	UP ONLY	0.0134863	41.0744	0.754729	-24.5271	GSE177328_HEPG2
8337	269	3129	161	4.01306e-14	ALL	13.3965	100.96	1.5947	59.4696	GSE177328_HEPG2
8337	696	1725	255	1.99299e-24	DOWN	23.7005	144.009	1.77073	77.0727	GSE176874_K562
8337	696	1932	236	1.07017e-11	UP	10.9705	161.29	1.46321	46.3206	GSE176874_K562
8337	696	1066	130	2.34753e-06	DOWN ONLY	5.62939	88.9932	1.46079	46.0786	GSE176874_K562
8337	696	1273	111	0.317956	UP ONLY	0.497633	106.274	1.04447	4.4468	GSE176874_K562
8337	696	3129	389	7.71679e-25	ALL	24.1126	261.219	1.48917	48.9171	GSE176874_K562
8337	2445	1725	705	4.27779e-31	DOWN	30.3688	505.892	1.39358	39.3577	GSE118347_MN
8337	2445	1932	677	2.90964e-10	UP	9.53616	566.599	1.19485	19.4848	GSE118347_MN
8337	2445	1066	429	1.91708e-16	DOWN ONLY	15.7174	312.627	1.37224	37.2243	GSE118347_MN
8337	2445	1273	401	0.0351565	UP ONLY	1.45399	373.334	1.07411	7.41054	GSE118347_MN
8337	2445	3129	1175	4.54504e-37	ALL	36.3425	917.645	1.28045	28.0452	GSE118347_MN
8337	799	1725	310	2.15238e-35	DOWN	34.6671	165.32	1.87515	87.5148	GSE50178_HeLa
8337	799	1932	312	2.18488e-26	UP	25.6606	185.159	1.68504	68.5041	GSE50178_HeLa
8337	799	1066	147	1.17385e-06	DOWN ONLY	5.93039	102.163	1.43888	43.8875	GSE50178_HeLa
8337	799	1273	149	0.0036384	UP ONLY	2.43909	122.002	1.2213	22.1296	GSE50178_HeLa
8337	799	3129	470	8.62805e-38	ALL	37.0641	299.877	1.56731	56.7311	GSE50178_HeLa

## Sheet: FUS siRNA vs ctrl siRNA DEG
baseMean	log2FoldChange	lfcSE	stat	pvalue	padj	symbol
1525.6	0.552051	0.12881	4.28578	1.82103e-05	0.0107275	LINC00894
558.262	0.751219	0.188681	3.98143	6.8502e-05	0.0220457	MIR3648-1
174.675	0.984167	0.246526	3.99215	6.54769e-05	0.0216124	SH3BP5-AS1
1260.23	-0.504263	0.127533	-3.95398	7.68608e-05	0.0235578	NEBL
1329.44	0.777071	0.145393	5.34464	9.05975e-08	0.000129585	CIRBP
529.053	0.625064	0.165065	3.78677	0.00015262	0.0385232	GABPB2
414.426	-0.78033	0.184157	-4.23731	2.26213e-05	0.0121335	COL2A1
152.635	-1.12047	0.277395	-4.03926	5.36195e-05	0.0197212	SGPP2
2749.98	0.431334	0.113388	3.80405	0.000142347	0.0366485	CSNK1E
685.55	-0.624053	0.155913	-4.00257	6.26584e-05	0.0212263	NKAIN2
858.777	-0.657121	0.145643	-4.51185	6.42639e-06	0.00551512	DBN1
476.916	0.770939	0.1738	4.43578	9.17403e-06	0.00738108	E2F2
775.386	0.847708	0.142932	5.93085	3.01377e-09	6.46604e-06	HEY1
1945.99	-1.17764	0.121576	-9.6864	3.44442e-22	4.434e-18	FUS
406.581	0.727863	0.189559	3.83976	0.000123153	0.0341699	FRMD3
58.9095	-1.717	0.42784	-4.01317	5.99093e-05	0.0212263	TMEM59L
687.246	0.655994	0.159598	4.11029	3.95168e-05	0.0173999	NSMF
423.763	-1.07867	0.178171	-6.0541	1.41204e-09	4.54431e-06	KSR2
704.303	-0.9674	0.157095	-6.15804	7.36488e-10	3.16027e-06	MKNK2
2228.53	0.584879	0.144349	4.05183	5.08184e-05	0.0192408	GRB10
166.295	-1.03943	0.252023	-4.12433	3.7181e-05	0.0173999	SLC6A16
62.4901	2.00403	0.416167	4.81544	1.46874e-06	0.00171883	ST8SIA5
1568.04	0.540007	0.123048	4.3886	1.14083e-05	0.00863881	HLCS
239.082	0.824046	0.214786	3.83659	0.000124756	0.0341699	ID4
1308.9	0.513019	0.128092	4.00508	6.19952e-05	0.0212263	STMN1
1133.86	-0.489546	0.131397	-3.72571	0.000194769	0.0449182	LRP2
825.396	0.837617	0.140064	5.98026	2.22783e-09	5.73577e-06	MIR2052HG
330.05	0.79117	0.194476	4.06821	4.73762e-05	0.0190586	ISOC1
6855.58	0.473165	0.100337	4.71575	2.40822e-06	0.00258342	PLS3
987.564	0.675336	0.149014	4.53203	5.84208e-06	0.00537179	RPL34
1629.73	0.522714	0.127133	4.11156	3.93003e-05	0.0173999	RPL38
115.008	1.29248	0.301394	4.28834	1.80015e-05	0.0107275	ALDH8A1
250.782	-0.841135	0.213221	-3.94489	7.98361e-05	0.0239007	NDRG4
595.264	0.636767	0.161003	3.95501	7.65318e-05	0.0235578	SRPRA
165.901	-1.10918	0.26055	-4.25707	2.07127e-05	0.0115928	TM7SF2
3257.59	-0.727535	0.1319	-5.51581	3.47183e-08	6.3847e-05	CA2
2068.72	-0.889273	0.165619	-5.3694	7.90007e-08	0.000127122	CA8
834.081	-0.542922	0.146348	-3.7098	0.000207424	0.0468451	SCD5
800.827	-0.557377	0.143749	-3.87743	0.000105567	0.0301991	COLEC12
848.835	0.646234	0.147892	4.36965	1.24448e-05	0.00890011	CALU
2999.77	0.58434	0.136392	4.28428	1.83333e-05	0.0107275	SLC7A5
2764.58	0.592712	0.159122	3.72489	0.000195403	0.0449182	SLC38A1
153.816	-1.01237	0.264711	-3.82445	0.000131065	0.0351499	CAMK2B
7730.34	0.545207	0.134557	4.05186	5.08126e-05	0.0192408	IRS4
1610.22	-0.509706	0.124188	-4.10432	4.05497e-05	0.0173999	FRMD5
7537.72	0.403235	0.102493	3.93429	8.34447e-05	0.0244133	EIF4G3
735.448	0.562768	0.148855	3.78065	0.000156418	0.0387225	DDX18
462.698	0.787676	0.169324	4.65188	3.28917e-06	0.00325704	MCFD2
213.026	1.23625	0.303764	4.06977	4.70603e-05	0.0190586	ARRDC4
170.168	-0.972389	0.258912	-3.75567	0.000172878	0.0412121	HAND1
1138.65	-0.492623	0.131051	-3.75902	0.000170583	0.0412121	GREB1
3024.67	0.730545	0.109344	6.68115	2.37076e-11	1.52594e-07	TOMM20
879.019	0.537015	0.14108	3.80647	0.000140966	0.0366485	FARP2

## Sheet: Unknown kmer enrich FUSeprint
kmer	up.peaks.phyper	down.peaks.phyper	NES.score	gsea.padj	no.matching.peaks
GCCCCT	1	7.90068e-05	-1.63379	4.46872e-05	331
GGCCCC	1	0.000544137	-1.56869	0.000113468	385
TTGCCC	1	0.0011899	0.902549	0.776304	225
CCCTTG	1	0.000203536	-1.31166	0.0404638	190
TCCCTG	1	2.73432e-05	-1.5432	0.000307634	305
CCCTGC	1	9.66202e-07	-1.78682	3.09548e-07	397
AAGATG	1	0.0085773	-1.28529	0.0237829	364
AAAGCA	1	0.000879536	-1.36004	0.0220107	208
GACCCC	1	0.00405192	-1.48614	0.00173991	298
CAGCCC	1	0.00303477	-1.6854	4.28338e-06	391
CCAGCC	1.7446e-07	0.00099161	1.13457	0.0731051	699
CCCCAG	1	1.3284e-05	-1.82881	3.91514e-09	500
AGCCCC	1	5.67611e-06	-1.70008	3.37583e-06	428
CTCCAG	1	0.000464817	-1.4795	0.00197324	295
CCCAGT	1	0.00234521	-1.14044	0.191017	198
TGAAGA	0.421255	0.00174172	-1.63591	3.62205e-06	480
TTACAG	1	8.9701e-05	-1.20798	0.0919161	245
CCCCGC	1	2.57046e-05	-1.86133	2.93066e-08	380
CCCGCC	1	2.79525e-08	-1.76754	1.75678e-07	412
CCGCCC	1	0.00741363	-1.73871	4.59804e-06	356
CGCCCC	1	4.4771e-06	-1.90461	9.77328e-08	297
CGTGTG	1	9.91864e-05	-1.4168	0.0124998	196
GAAAAG	1	2.98439e-05	-1.45303	0.000396474	473
GACATG	0.002552	1	-1.49547	0.00661948	183
TGGCCA	0.00979894	1	1.54002	0.000100674	389
CCATGT	1.81866e-10	1	1.3043	0.0290237	226
ATGTTG	7.53712e-15	1	1.65738	0.000113468	230
CATGTT	1.38071e-14	1	1.60901	0.00046615	192
ACCATG	9.09048e-09	1	1.32599	0.0228579	237
GCTAAT	6.39478e-08	1	1.75978	0.000353575	114
GTTGGC	1.82459e-05	1	1.76614	2.84191e-05	201
AGGCGG	6.92039e-07	1	1.46977	0.000100674	545
GGCGGA	2.75675e-05	1	1.1279	0.123164	455
GCCGAG	7.67831e-22	1	1.74006	1.37826e-06	359
AGGCCG	2.05509e-16	1	1.65306	5.22724e-06	379
GGCCGA	5.16674e-18	1	1.50057	0.000712424	309
AGGCTG	2.90868e-21	1	2.35819	1.55e-48	1564
CAGGCT	0.00118307	1	1.61562	7.38916e-06	420
TCCCAG	5.66964e-16	1	1.56321	4.28338e-06	582
CCCAGC	1.26681e-12	1	1.32252	0.00196519	675
TGGGAG	6.79594e-11	1	1.59761	8.61e-12	1525
TTGGGA	1.77839e-12	1	1.60352	4.39015e-08	858
ACTCAG	0.00220374	1	1.86018	2.13319e-06	205
AGCTAC	1.90144e-34	1	2.28572	4.94458e-19	470
GCTACT	1.5683e-34	1	2.23712	3.97796e-19	487
TACTCA	6.12109e-05	1	2.10025	2.17765e-07	141
TCTCAG	3.72318e-06	1	1.65972	5.36938e-05	267
TACTTG	1.11217e-09	1	1.98476	6.8505e-09	263
ACTTTG	0.0029164	1	1.43644	0.00165042	318
CAGTGG	7.27552e-12	1	1.44827	8.1056e-05	593
CCTGTA	0.00630951	0.142126	1.58068	7.1332e-05	363
CTGGAG	9.65661e-08	1	1.36033	0.00104911	592
CTCAGG	0.00234142	1	1.47806	0.000447484	373
ACTCGG	3.49903e-10	1	1.8785	5.64448e-07	251
CTCGGG	1.4122e-08	1	1.83565	9.77328e-08	340
TACTCG	2.74412e-10	1	2.16861	1.04013e-09	208
TCGGGA	2.04342e-05	1	1.94594	4.84349e-09	317
AGTGCA	1.71359e-13	1	2.00538	2.62527e-09	301
GCAGTG	4.75955e-15	1	1.46772	6.46282e-05	561
GTGCAG	5.3167e-09	1	1.63698	5.71362e-06	402
TGCAGT	3.05477e-20	1	1.88577	2.19446e-09	420
AGTCCC	0.000988603	1	1.26578	0.0437153	219
GTAATC	5.8709e-12	1	2.00307	1.78351e-07	195
TGTAAT	4.42387e-09	1	1.71951	8.45831e-06	256
GTCCCA	3.09722e-05	1	1.26036	0.0450198	222
GTTGCA	0.00525684	1	1.44871	0.00727085	192
AGTGGC	1.56672e-09	1	1.31763	0.00727085	410
CTGTAA	1.31374e-05	1	1.58885	0.000256917	235
GCCTGG	0.00145042	1	1.46905	1.92605e-05	703
CAGGCA	5.4099e-06	1	1.36565	0.00321138	397
GAACCC	3.63901e-16	1	1.96384	9.77328e-08	231
TGAACC	1.1775e-12	1	1.82693	7.03946e-07	257
AGCCTG	9.09048e-09	1	1.74174	4.84349e-09	611
CAGCCT	3.6059e-14	1	1.88021	4.97237e-15	826
GACCAG	2.67109e-10	1	1.79171	1.07254e-09	574
AGTTCG	4.64201e-08	1	1.82768	6.61206e-07	298
GAGTTC	2.6863e-08	1	1.5558	3.51393e-05	426
ACAGGC	3.84575e-07	1	1.43961	0.00197324	338
AACCCA	0.00842254	1	1.14085	0.162181	214
GCCACC	3.40528e-05	1	-0.970394	0.567179	338
CCGGGA	0.000883271	1	1.40088	0.0104012	215
CGCTTG	0.000359034	1	1.72939	0.00106758	89
CTTGAA	5.20191e-08	1	1.64576	4.39345e-05	300
GCTTGA	4.78343e-05	1	1.70263	8.73462e-05	206
AGCCAC	0.00259248	1	-0.825234	0.916017	237
GAGCCA	0.0073134	1	0.965515	0.592879	314
GAGCCC	1.84079e-05	1	1.08196	0.231261	324
GAGGTG	1.44399e-06	1	1.5257	9.77328e-08	1025
GGTGGT	8.02128e-06	1	1.16022	0.0416072	730
CGCCTG	0.00478716	1	1.59909	0.000167719	248
GCGCCT	2.31092e-05	1	1.7609	3.03979e-05	190
GGCGGG	7.23055e-08	1	1.12248	0.0974597	631
TGGCGG	0.00137753	1	-0.848783	0.92816	428
CGTGGT	2.55834e-14	1	2.02582	1.03957e-09	289
GCCGGG	7.30441e-05	1	1.53246	9.32017e-05	405
GCGTGG	4.36098e-13	1	1.74168	5.29152e-07	386
GGCGTG	8.1183e-10	1	1.6074	3.48178e-06	495
GGGCGT	0.00743479	0.271234	1.27911	0.030722	260
GGCCGG	0.00754808	1	1.1824	0.0783451	332
GTGGCT	0.00805011	1	1.17433	0.0762202	413
GTGGCG	0.000117538	1	1.4161	0.000440651	498
GAGGCA	5.84317e-49	1	2.27335	6.19976e-38	1175
CAGGAG	4.60727e-30	1	1.92739	4.17359e-30	1747
GGCAGG	1.83661e-48	1	1.96297	5.05861e-25	1333
AGAATC	1.55157e-17	1	2.25309	3.9303e-14	320
GAATCA	7.91233e-05	1	1.62879	0.000352958	175
AATCGC	0.00145042	1	2.05707	3.62205e-06	95
GAATCG	4.19974e-05	1	1.92829	1.18954e-05	138
GAATGG	3.65657e-05	1	1.35151	0.00413252	379
AATTGC	2.46596e-06	1	1.51987	0.00906102	135
GAATTG	0.00293256	1	1.61388	0.000256917	232
CTCCTG	4.80165e-06	1	1.04346	0.316822	480
AGTAGC	2.11634e-05	1	1.8756	8.16134e-07	234
CCCGAG	2.6863e-08	1	1.35879	0.0119635	255
CCGAGT	2.54933e-10	1	1.85434	1.57921e-05	155
CTCCCG	4.29606e-13	1	1.47542	0.000489799	340
GTAGCT	8.91726e-05	1	1.9087	8.16134e-07	213
CTGCCT	3.76466e-07	1	1.27742	0.0149178	411
TGCCTC	3.15849e-11	1	1.4053	0.00370801	368
ACTGCA	3.25367e-07	1	1.13218	0.171787	208
CACTGC	9.64662e-05	1	1.34319	0.0138309	265
CGGCCT	2.40819e-05	1	1.32162	0.0326973	190
CTCGGC	4.25838e-06	1	1.69217	3.15373e-05	252
GGCCTC	0.00422041	1	0.903368	0.798705	301
TCGGCC	6.76633e-07	1	1.19598	0.128738	140
GCAACC	1.51741e-07	1	1.75776	0.000210618	158
CTGCAA	6.19564e-12	1	1.68444	0.000466749	150
TGCAAC	1.09569e-08	1	1.70947	0.000256917	129
TGGCTC	0.00453622	1	1.60378	9.32017e-05	303
TCACTG	0.00277871	1	1.7304	3.85718e-05	233
CCTCGG	0.00315125	1	1.02341	0.403698	184
GCCTCG	0.00217136	1	1.3755	0.0311467	132
AGCCTC	9.50637e-22	1	1.60224	1.14923e-05	422
ACCTCG	1.11103e-05	1	1.63995	0.00208727	103
CCTCGT	0.000705005	1	1.47631	0.020685	81
TCAGCC	9.99141e-17	1	1.3783	0.00204304	426
ATCCTG	0.00330509	1	1.02352	0.402722	237
GTGATC	0.000271514	1	1.33324	0.0212357	235
AATTAG	1.05463e-06	1	1.66109	1.14923e-05	352
AAACCC	0.00328892	1	1.39461	0.00287022	328
AACGCC	0.00665762	1	1.09933	0.321988	38
TTGAGA	5.49047e-15	1	1.74514	1.1356e-08	577
TAGAGA	0.00464957	1	1.67388	9.77328e-08	609
TGAGAC	1.24888e-05	1	1.6591	1.17635e-06	442
TTTGAG	7.36783e-17	1	1.86373	9.87444e-11	551
GGGTTT	1.70297e-05	1	1.8992	1.04013e-09	455
GTAGAG	0.00239	1	1.59803	3.35893e-06	567
TTAGTA	1.37948e-07	1	1.81205	1.07979e-06	290
ACGGGG	3.61055e-07	1	1.10017	0.226387	228
GGGGTT	8.51571e-06	1	1.63302	4.17419e-06	426
TTTTGA	1.51928e-20	1	1.57089	7.1332e-05	360
GGTTTC	0.00052027	1	1.85327	7.09194e-08	352
ATACAA	8.77306e-17	1	1.63858	0.000113468	231
TACAAA	5.80146e-22	1	1.78744	8.36107e-07	282
CTACTA	1.98671e-05	1	1.74741	2.83933e-05	212

## Sheet: MN vs MNP RBP DEG
baseMean	log2FoldChange	lfcSE	stat	pvalue	padj	symbol	anno
1185.87	-1.06081	0.322327	-3.29111	0.000997931	0.00615974	G3BP1	RBP
956.785	-1.568	0.352507	-4.44813	8.6623e-06	8.87547e-05	ALYREF	RBP
514.152	-1.48885	0.436699	-3.40933	0.000651234	0.00426499	NUTF2	RBP
382.431	-1.45638	0.499527	-2.91552	0.00355097	0.0186579	DDX39A	RBP
1667.25	-1.06075	0.28868	-3.67448	0.000238334	0.00176249	SRRM1	RBP
368.666	-1.34421	0.531695	-2.52816	0.0114661	0.0492943	SF3B4	RBP
1002.88	-1.08536	0.346897	-3.12876	0.00175543	0.0100666	SF3A1	RBP
268.65	-2.66298	0.59553	-4.47161	7.76338e-06	8.0444e-05	RNASEH2A	RBP
4910.04	-0.940156	0.234346	-4.01183	6.02501e-05	0.000515464	PRPF8	RBP
5749.28	-1.66395	0.230518	-7.21829	5.26471e-13	1.41283e-11	IGF2BP1	RBP
1518.83	-1.91081	0.308339	-6.19712	5.75038e-10	1.08531e-08	CELF2	RBP
332.309	-1.37402	0.524711	-2.61863	0.00882846	0.0399549	UTP14A	RBP
2935.04	-0.719794	0.251466	-2.86239	0.00420458	0.021629	SF3B2	RBP
1163.47	-2.32329	0.333051	-6.97579	3.04165e-12	7.48966e-11	RBPMS	RBP
3036.88	-1.42614	0.276457	-5.15862	2.48778e-07	3.26788e-06	HNRNPUL1	RBP
8510.28	-1.44859	0.253159	-5.72206	1.05241e-08	1.68431e-07	RPL35	RBP
1479.83	-0.775583	0.301909	-2.56892	0.0102015	0.0448647	ATXN2L	RBP
2475.24	-0.974169	0.277374	-3.51211	0.000444564	0.0030435	U2AF2	RBP
137.042	-2.40885	0.802425	-3.00196	0.00268246	0.0145795	FBXO17	RBP
53.8824	-3.56745	1.3567	-2.6295	0.00855095	0.0388782	RPL39L	RBP
250.677	-1.64792	0.599052	-2.75087	0.00594368	0.0288981	EXOSC6	RBP
1404.94	-2.6524	0.315556	-8.40548	4.26123e-17	1.67763e-15	RAVER1	RBP
23.1757	-7.17593	2.76562	-2.59469	0.00946764	0.0421557	PABPC4L	RBP
3001.53	-1.46649	0.25883	-5.66585	1.46302e-08	2.31588e-07	PARP1	RBP
576.413	-3.03146	0.456651	-6.63846	3.16968e-11	6.97938e-10	PARP4	RBP
1232.03	-0.938222	0.346081	-2.71099	0.00670826	0.0319707	LSM14B	RBP
4961.3	-1.64701	0.247617	-6.65143	2.90257e-11	6.40149e-10	DNMT1	RBP
788.445	-1.24272	0.380127	-3.26921	0.00107847	0.00658583	EEF1A1	RBP
1897.17	-2.09926	0.296407	-7.08235	1.41726e-12	3.65349e-11	EEF1D	RBP
1932.68	-1.12415	0.344058	-3.26732	0.00108571	0.00662126	EEF1G	RBP
22119.3	-0.796341	0.230613	-3.45315	0.000554083	0.00370467	EEF2	RBP
5633.45	-1.14765	0.233413	-4.91684	8.79539e-07	1.06008e-05	EIF4G1	RBP
1062.48	-1.02101	0.339376	-3.0085	0.00262542	0.0142921	EIF5A	RBP
651.372	-2.11839	0.403198	-5.25398	1.4885e-07	2.02696e-06	FBL	RBP
503.006	-1.17305	0.438413	-2.67568	0.00745788	0.0349136	PUF60	RBP
1792.83	-0.815545	0.284028	-2.87135	0.00408722	0.0210884	CNOT1	RBP
4498.12	-1.07468	0.249994	-4.29882	1.71711e-05	0.000164871	SNRNP200	RBP
168.889	-2.57283	0.745849	-3.44953	0.000561554	0.00374915	RRS1	RBP
915.943	-1.27487	0.355252	-3.58864	0.000332402	0.00235666	SMG5	RBP
1919.31	-0.724111	0.277052	-2.61363	0.0089587	0.0403979	SF3B3	RBP
1077.58	-2.38156	0.337952	-7.04704	1.82765e-12	4.6332e-11	RPL13A	RBP
24809.4	-1.0785	0.237519	-4.54069	5.60709e-06	5.93997e-05	SRRM2	RBP
3470.91	-1.23678	0.248366	-4.97965	6.36986e-07	7.88486e-06	FUS	RBP
1587.87	-1.28194	0.293314	-4.37056	1.23931e-05	0.000122363	LSM4	RBP
2798.41	-1.61545	0.269449	-5.99537	2.03022e-09	3.57174e-08	RPL36	RBP
6674.42	-1.13868	0.221464	-5.14157	2.72447e-07	3.55163e-06	GAPDH	RBP
439.969	-1.23866	0.478521	-2.58852	0.00963898	0.04275	SPATS2L	RBP
899.014	-1.47505	0.411738	-3.58249	0.00034033	0.00240789	PRPF31	RBP
2121.48	-1.11327	0.277999	-4.00456	6.21318e-05	0.000529585	INTS1	RBP
3266.95	-0.932298	0.248956	-3.74484	0.000180511	0.00137637	PABPC1	RBP
1877.34	-0.90903	0.28746	-3.16229	0.00156536	0.0091213	RBMX	RBP
1020.22	-1.83032	0.345489	-5.29778	1.17222e-07	1.61385e-06	PRPF19	RBP
600.046	-1.26856	0.418777	-3.0292	0.002452	0.0134708	UTP20	RBP
453.191	-1.31215	0.470138	-2.79099	0.0052547	0.0260272	RRP7A	RBP
1515.71	-1.22405	0.312101	-3.92196	8.78304e-05	0.000723746	RBM15B	RBP
2763.27	-1.48489	0.26322	-5.64124	1.68829e-08	2.64505e-07	CPSF1	RBP
5592.47	-0.914244	0.237683	-3.84648	0.000119828	0.000951147	HDLBP	RBP
3300.07	-1.34489	0.303207	-4.43556	9.18339e-06	9.33831e-05	HNRNPAB	RBP
3533.08	-0.646611	0.241908	-2.67296	0.00751852	0.0351137	HNRNPC	RBP
782.916	-1.57252	0.373024	-4.21559	2.49124e-05	0.000231908	HNRNPF	RBP
2381.36	-1.00622	0.292782	-3.43675	0.00058874	0.00390221	HNRNPH3	RBP
2371.32	-0.79986	0.278816	-2.86877	0.00412066	0.021245	HNRNPL	RBP
7006.51	-0.859288	0.220079	-3.90446	9.44366e-05	0.000769608	HNRNPU	RBP
179.331	-3.44643	0.748479	-4.60458	4.13304e-06	4.45745e-05	RBPMS2	RBP
4460.39	-1.21964	0.233805	-5.21649	1.82343e-07	2.43715e-06	KPNB1	RBP
351.806	-7.65102	1.14049	-6.70854	1.96577e-11	4.43509e-10	MOV10	RBP
3085.53	-1.35394	0.26618	-5.08657	3.64599e-07	4.66442e-06	HNRNPM	RBP
7554.8	-0.603901	0.226807	-2.66263	0.00775334	0.035976	NCL	RBP
1375	-2.05123	0.32258	-6.35882	2.03307e-10	4.03094e-09	RPL10A	RBP
1254.84	-1.24387	0.333386	-3.73101	0.000190713	0.00144773	CNOT3	RBP
364.932	-1.49316	0.503889	-2.96326	0.00304397	0.0162866	GEMIN4	RBP
3135.2	-1.06619	0.283822	-3.75655	0.000172272	0.00131867	PCBP2	RBP
221.168	-2.0652	0.648609	-3.18404	0.00145235	0.00854615	MRPL4	RBP
437.118	-1.40537	0.478891	-2.93465	0.00333928	0.0176536	LARP7	RBP
2197.3	-1.38845	0.302012	-4.59734	4.27926e-06	4.60792e-05	SRRT	RBP
729.612	-1.19212	0.385097	-3.09563	0.00196393	0.0111414	CPSF3	RBP
1678.12	-1.0971	0.294267	-3.72825	0.000192818	0.00146209	DGCR8	RBP
364.905	-2.20079	0.525163	-4.19067	2.78126e-05	0.000256795	SARS2	RBP
337.93	-1.88899	0.526284	-3.5893	0.000331567	0.00235195	GEMIN8	RBP
219.372	-1.8297	0.662316	-2.76259	0.00573456	0.0280202	MRPS18A	RBP
572.226	-4.62479	0.531712	-8.69792	3.38027e-18	1.45595e-16	MBNL3	RBP
1728.59	-2.41173	0.298326	-8.0842	6.25747e-16	2.15483e-14	PTBP1	RBP
485.96	-1.70523	0.461683	-3.69351	0.000221176	0.00165311	DHX37	RBP
945.529	-0.88536	0.34952	-2.53307	0.0113068	0.048762	RBMS1	RBP
1389.06	-1.01417	0.304901	-3.32623	0.000880296	0.00553053	UPF1	RBP
2776.55	-1.76192	0.28764	-6.12541	9.04478e-10	1.66143e-08	RPL7A	RBP
8113.77	-1.25949	0.224041	-5.6217	1.89082e-08	2.93558e-07	RPL8	RBP
2152.94	-0.867498	0.27848	-3.11511	0.00183874	0.0105088	RPL11	RBP
1949.66	-1.07303	0.279538	-3.83859	0.00012374	0.000977122	RPL13	RBP
849.205	-1.65818	0.37579	-4.41251	1.02177e-05	0.000102851	RPL18	RBP
4031.14	-1.12049	0.279884	-4.00342	6.24322e-05	0.000531815	RPL19	RBP
309.558	-2.21226	0.552698	-4.00265	6.26377e-05	0.000533236	RPL23A	RBP
3518.54	-1.48113	0.308965	-4.79384	1.63622e-06	1.88763e-05	RPL27	RBP
920.767	-0.951857	0.348043	-2.73488	0.00624029	0.0301059	RPL30	RBP
742.56	-1.37987	0.378095	-3.64954	0.000262713	0.00191596	RPL27A	RBP
2243.16	-1.23509	0.287932	-4.2895	1.79072e-05	0.000171102	RPL28	RBP
28241.9	-0.876102	0.198011	-4.42452	9.66588e-06	9.77977e-05	RPL32	RBP
5982.3	-0.963754	0.234247	-4.11427	3.88409e-05	0.000347444	RPL37A	RBP
1868.69	-2.20363	0.290996	-7.57274	3.65439e-14	1.09632e-12	RPLP0	RBP
1940.96	-1.57468	0.335653	-4.69141	2.71333e-06	3.02361e-05	RPLP1	RBP
2208.53	-1.97992	0.302085	-6.55419	5.59431e-11	1.18423e-09	RPLP2	RBP
1444.76	-3.02861	0.315869	-9.58817	8.96584e-22	4.77483e-20	RPS2	RBP
3749.34	-1.79217	0.244079	-7.3426	2.0948e-13	5.87399e-12	RPS3	RBP
6023.41	-0.813136	0.222295	-3.65792	0.000254274	0.0018673	RPS4X	RBP
1586.34	-1.32899	0.302952	-4.38679	1.15036e-05	0.000114453	RPS5	RBP
4686.9	-1.42836	0.233886	-6.10708	1.01471e-09	1.85647e-08	RPS6	RBP
1078.03	-1.47154	0.331814	-4.43483	9.21443e-06	9.35054e-05	RPS8	RBP
1256.52	-1.1292	0.334489	-3.37589	0.000735783	0.0047352	RPS9	RBP
13164.8	-0.864278	0.234883	-3.67962	0.000233583	0.00173015	RPS11	RBP
1154.7	-1.1507	0.325422	-3.53603	0.000406184	0.00282347	RPS14	RBP
415.949	-1.75375	0.482487	-3.63481	0.000278181	0.00201063	RPS15	RBP
773.506	-1.25479	0.414	-3.03089	0.00243835	0.013428	RPS15A	RBP
3354.44	-1.43391	0.269693	-5.31682	1.05595e-07	1.45963e-06	RPS16	RBP
3113.72	-1.93961	0.250324	-7.74838	9.30733e-15	2.97402e-13	RPS19	RBP
1918.36	-0.88141	0.324476	-2.71641	0.00659946	0.0315397	RPS20	RBP
1375.88	-0.86392	0.308047	-2.80451	0.00503935	0.0252184	RRBP1	RBP
3829.01	-0.862694	0.267507	-3.22493	0.00126002	0.00757335	SAFB	RBP
1914.96	-0.979218	0.277782	-3.52513	0.00042327	0.00292368	SRSF1	RBP
1018.75	-1.75547	0.363177	-4.83364	1.34059e-06	1.5703e-05	SRSF2	RBP
1791	-1.73398	0.31128	-5.57049	2.54028e-08	3.85674e-07	RBM15	RBP
97.5725	-2.79825	0.980826	-2.85295	0.00433149	0.022207	MRPL11	RBP
608.221	-1.15111	0.415268	-2.77197	0.00557174	0.0273804	MRPS34	RBP
1220.2	-2.14316	0.325591	-6.58236	4.63024e-11	9.97171e-10	SNRPB	RBP
4164.36	-0.897929	0.234756	-3.82494	0.000130805	0.00102877	SON	RBP
852.251	-2.29003	0.366981	-6.2402	4.37011e-10	8.36285e-09	BRCA1	RBP
849.099	-1.1584	0.395545	-2.92863	0.00340462	0.0179645	SRP68	RBP
895.292	-5.52603	0.462038	-11.9601	5.74826e-33	6.21899e-31	ZFP36L1	RBP
264.366	-3.9496	0.7182	-5.49931	3.81278e-08	5.62099e-07	ZFP36L2	RBP
1503.53	-1.36737	0.314383	-4.34936	1.36536e-05	0.000133618	U2AF1	RBP
879.738	-0.959632	0.356432	-2.69232	0.00709559	0.033549	EIF4H	RBP
3469.42	-0.892177	0.253738	-3.51613	0.000437878	0.00300822	SF1	RBP
408.94	-1.29045	0.49305	-2.61728	0.00886345	0.0400874	SLBP	RBP
1051.29	-1.31818	0.333841	-3.94852	7.8636e-05	0.000653635	DDX54	RBP
210.965	-1.73787	0.651402	-2.66789	0.00763282	0.0355629	SNRNP25	RBP
1785.44	-1.69493	0.302167	-5.60926	2.03197e-08	3.12996e-07	IPO4	RBP
1066.08	-0.920567	0.330754	-2.78324	0.00538188	0.026571	CPSF7	RBP
398.707	-1.97472	0.490665	-4.02458	5.70769e-05	0.000491377	BICC1	RBP
480.153	-1.64121	0.488052	-3.36278	0.000771625	0.00494502	PUS1	RBP
994.788	-0.917279	0.361823	-2.53516	0.0112395	0.048548	SF3A2	RBP
3281.11	-0.99372	0.272567	-3.64579	0.000266576	0.00194002	RBM10	RBP
1515.71	-1.26712	0.301015	-4.2095	2.55934e-05	0.000237925	POLDIP3	RBP
576.691	-1.2452	0.415973	-2.99345	0.00275839	0.0149449	PRPF38A	RBP
447.693	-3.28631	0.50619	-6.49225	8.45656e-11	1.75784e-09	YBX3	RBP
759.277	-1.25101	0.412837	-3.03029	0.00244321	0.0134386	ZCCHC3	RBP
676.269	-1.41233	0.413369	-3.41663	0.000634016	0.00416613	RRP1	RBP
3032.92	-1.26058	0.253279	-4.97706	6.45568e-07	7.9839e-06	KHSRP	RBP
5688.57	-0.885898	0.275336	-3.21751	0.00129308	0.0077382	EIF3A	RBP
2506.91	-1.45373	0.261757	-5.55373	2.79636e-08	4.22683e-07	EIF3B	RBP
773.936	-1.42609	0.373072	-3.82255	0.00013208	0.00103702	EIF3G	RBP
1004.13	-1.09562	0.34345	-3.19002	0.00142261	0.0083927	SRSF9	RBP
2130.07	-1.26535	0.30355	-4.1685	3.06611e-05	0.000279551	SART1	RBP
236.009	-7.07096	1.18903	-5.94682	2.73405e-09	4.72527e-08	EXO1	RBP
346.995	-1.76278	0.518283	-3.4012	0.000670915	0.00437097	TBRG4	RBP
1518.45	-1.50141	0.31978	-4.69515	2.66415e-06	2.97122e-05	EFTUD2	RBP
1938.84	-0.931429	0.276723	-3.36592	0.000762887	0.00489587	RPL23	RBP
1388.35	-1.27657	0.325501	-3.92188	8.78608e-05	0.000723746	DDX23	RBP
1105.47	-1.09579	0.339031	-3.23212	0.00122876	0.00740164	GTPBP1	RBP
1667.81	-1.25107	0.294751	-4.24451	2.19076e-05	0.000206313	SART3	RBP
1607.37	-1.38885	0.292712	-4.74478	2.08736e-06	2.36246e-05	SETD1A	RBP
2028.65	-0.944544	0.282489	-3.34365	0.000826838	0.00524746	EIF4A3	RBP
1066.53	-1.95548	0.370897	-5.2723	1.34725e-07	1.83825e-06	DHX38	RBP
1490.34	-1.07918	0.299253	-3.60625	0.000310649	0.00221961	DDX46	RBP
1274.53	-0.925479	0.313854	-2.94875	0.00319058	0.0169917	RBM19	RBP
